# Supplementary material for: DEAD-box ATPase–marked condensates coordinate compartmentalized translation and antibiotic persistence
Source: Sci Adv. 2026 Jan 2;12(1):eady1930. doi: 10.1126/sciadv.ady1930 (PMC12758526; doi:10.1126/sciadv.ady1930)
Supplement: Supplementary file 2 — Movies S1 and S2 [file sciadv.ady1930_movies_s1_and_s2.zip]

Archive with 2 entries (2 files):
- ady1930_movie_s1.mp4
- ady1930_movie_s2.mp4
